# Supplementary material for: Inhibition of L. monocytogenes Biofilm Formation by the Amidase Domain of the Phage vB_LmoS_293 Endolysin
Source: Viruses. 2019 Aug 6;11(8):722. doi: 10.3390/v11080722 (PMC6723838; doi:10.3390/v11080722)
Supplement: Supplementary file 1 [file viruses-11-00722-s001.zip]

Archive with 4 entries (3 files):
- viruses-482321 final supplementary/
- viruses-482321 final supplementary/Figure S1.pdf
- viruses-482321 final supplementary/Figure S2.pdf
- viruses-482321 final supplementary/Figure S3.pdf
